# Supplementary material for: Candidate Denisovan fossils identified through gene regulatory phenotyping
Source: Proc Natl Acad Sci U S A. 2025 Aug 26;122(35):e2513968122. doi: 10.1073/pnas.2513968122 (PMC12415249; doi:10.1073/pnas.2513968122)
Supplement: Supplementary file 2 — Dataset S01 (XLSX) [file pnas.2513968122.sd01.xlsx]

## Sheet: Dataset S1. Classifications
Supplementary Table 1. Specimens included in the main analysis. Below - specimens that appear in Ni et al. 2021 which were excluded from the main study.
AMH - Anatomically Modern Human
Name in Ni et al 2021	Name in this work	Taxonomic classification
dmanisi_211_2282	Dmanisi 211 2282	H. erectus
dmanisi_2280	Dmanisi 2280	H. erectus
dmanisi_2700_2735	Dmanisi 2700 2735	H. erectus
dmanisi_4500_2600	Dmanisi 4500 2600	H. erectus
er_3733	ER 3733	H. erectus
er_3883	ER 3883	H. erectus
oh_9	OH 9	H. erectus
nanjing1	Nanjing 1	H. erectus
ngandong_12	Ngandong 12	H. erectus
ngandong_7	Ngandong 7	H. erectus
ngandong_9	Ngandong 9	H. erectus
oh24	OH 24	H. erectus
peking_rc_1996	Peking Reconstruction	H. erectus
peking_x	Peking X	H. erectus
peking_xiii	Peking XIII	H. erectus
sambungmacan_1	Sambungmacan 1	H. erectus
sambungmacan_3	Sambungmacan 3	H. erectus
sangiran_2	Sangiran 2	H. erectus
sangiran17	Sangiran 17	H. erectus
peking_lii		H. erectus
peking_xii	Peking XIII	H. erectus
hexian	Hexian	H. erectus
sale	Sale	H. erectus
irhoud_1	Irhoud 1	AMH
irhoud_2	Irhoud 2	AMH
lh_18	LH 18	AMH
florisbad	Florisbad	AMH
omo_ii	Omo II	AMH
skhul_ix	Skhul IX	AMH
skhul_v	Skhul V	AMH
qafzeh_ix	Qafzeh IX	AMH
eliye_springs	Eliye Springs	AMH
cro_magnon_i	Cro-Magnon I	AMH
cro_magnon_ii	Cro-Magnon II	AMH
cro_magnon_iii	Cro Magnon III	AMH
liujiang	Liujiang	AMH
upper_cave_101	ZKD Upper Cave 101	AMH
upper_cave_103	ZKD Upper Cave 103	AMH
mladec_i	Mladec ii	AMH
mladec_ii	Mladec II	AMH
mladec_v	Mladec V	AMH
mladec_vi	Mladec VI	AMH
arago_xxi_xlvii	Arago XXI XLVII	Middle Pleistocene Homo
broken_hill	Kabwe	Middle Pleistocene Homo
ceprano	Ceprano	Middle Pleistocene Homo
steinheim_s11	Steinheim	Middle Pleistocene Homo
dali	Dali	Middle Pleistocene Homo
Homo_longi	Harbin	Middle Pleistocene Homo
jinniushan	Jinniushan	Middle Pleistocene Homo
maba	Maba	Middle Pleistocene Homo
narmada	Narmada	Middle Pleistocene Homo
ndutu	Ndutu	Middle Pleistocene Homo
petralona_1	Petralona	Middle Pleistocene Homo
saldanha	Saldanha	Middle Pleistocene Homo
amud	Amud	Neanderthals
cesaire	Cesaire	Neanderthals
gibraltar1	Gibralatar	Neanderthals
la_chapelle_aux_saint	La Chapelle aux Saint	Neanderthals
la_ferrassie_1	La Ferrassie	Neanderthals
Neanderthal_type	Feldhofer	Neanderthals
saccopastore_i	Saccopastore i	Neanderthals
saccopastore_ii	Saccopastore II	Neanderthals
sh4	Sima de los Huesos 4	Neanderthals
sh5	Sima de los Huesos 5	Neanderthals
shanidar_1	Shanidar 1	Neanderthals
shanidar_5	Shanidar 5	Neanderthals
spy_i	Spy II	Neanderthals
spy_ii	Spy II	Neanderthals
tabun_c1	Tabun c1	Neanderthals
Name in Ni et al 2021	Name in our analysis	Taxonomic classification	Reason for exclusion
Homo_sp._stw53		Australopithecus	Pre-dating the Neanderthal-Denisovan split (390-440 kya)
Homo_altaiensis		Denisovan	non-cranial
xiahe		Denisovan	non-cranial
ate9_1		H. antecessor	Pre-dating the Neanderthal-Denisovan split (390-440 kya)
Antecessor_dental		H. antecessor	Pre-dating the Neanderthal-Denisovan split (390-440 kya)
atd6_15_atd6_69_atd6_96		H. antecessor	Pre-dating the Neanderthal-Denisovan split (390-440 kya)
turkana		H. erectus	juvenile individual
peking_dental		H. erectus	non-cranial
sangiran_dental		H. erectus	non-cranial
er1805		H. habilis	Pre-dating the Neanderthal-Denisovan split (390-440 kya)
oase		H. sapiens	confirmed AMH-Neanderthal hybrid
irhoud_dentation_and_mandible		H. sapiens	non-cranial
qafzeh_5_6_7_11_15_27		H. sapiens	non-cranial
Homo_sp._rabat		H. sapiens	highly fragmented
tabun_c2		H. sapiens	non-cranial
shanidar_2		Neanderthals	highly fragmented
mauer_1		Middle Pleistocene Homo	non-cranial
arago_ii		Middle Pleistocene Homo	non-cranial
arago_xiii		Middle Pleistocene Homo	non-cranial
ternifine_4		Middle Pleistocene Homo	Pre-dating the Neanderthal-Denisovan split (390-440 kya)
ternifine_1		Middle Pleistocene Homo	Pre-dating the Neanderthal-Denisovan split (390-440 kya)
ternifine_2		Middle Pleistocene Homo	Pre-dating the Neanderthal-Denisovan split (390-440 kya)
ternifine_3		Middle Pleistocene Homo	Pre-dating the Neanderthal-Denisovan split (390-440 kya)
bodo		Middle Pleistocene Homo	Pre-dating the Neanderthal-Denisovan split (390-440 kya)
hualongdong		Middle Pleistocene Homo	juvenile individual
oh7		H. habilis	Pre-dating the Neanderthal-Denisovan split (390-440 kya)
xuchang		Middle Pleistocene Homo	highly fragmented
