# Supplementary material for: Candidate Denisovan fossils identified through gene regulatory phenotyping
Source: Proc Natl Acad Sci U S A. 2025 Aug 26;122(35):e2513968122. doi: 10.1073/pnas.2513968122 (PMC12415249; doi:10.1073/pnas.2513968122)
Supplement: Supplementary file 3 — Dataset S02 (XLSX) [file pnas.2513968122.sd02.xlsx]

## Sheet: Dataset S2. tested predictions
Supplementary Table 2. Predictions included in the main analysis. Below - cranial predictions in the original reconstruction which were not included in the analysis
Phenotype	HPO accession	Matched measurement (abbreviation): definition	Denisovan vs. AMH	Denisovan vs. Neanderthals
Biparietal narrowing	HP:0004422	Maximum biparietal breadth (BPB): The greatest breadth across the parietal bones, taken as a chord.	increased	increased
Decreased cranial base ossification	HP:0005451	Estimated size = AUB*GOL	increased	divergence undetected
		Biauricular breadth (AUB): The least exterior breadth across the roots of the zygomatic processes (ra-ra).
		Maximum cranial length (GOL): The straight-line distance from glabella to opisthocranion in the midsagittal plane (g-op).
Dental crowding	HP:0000678	Maxilloalveolar length: The greatest length of the alveolar process of maxilla.	increased	increased
Flat face	HP:0012368	Prosthion angle(PRA): The angle between the prosthion-nasion-basion.	decreased	increased
		Nasion angle (NAA): The angle between the nasion-prosthion-basion.
Narrow face	HP:0000275	Bizygomatic breadth (ZYB): Bizygomatic breadth (zy-zy).	increased	decreased
Narrow palate	HP:0000189	Maxilloalveolar breadth (MAB): The greatest breadth across the alveolar border. Wherever is found, perpendicular to the medial plane.	increased	divergence undetected
mandibular condyle hypoplasia	HP:0007628	Glenoid fossa size: (see methods)	increased	increased
Small face	HP:0000274	Upper Facial height (NPH): Nasion-Prosthion height (n-pr).	increased	divergence undetected
Oxycephaly	HP:0000263	Generated using lateral images of the craniums (see methods)	flat	divergence undetected
malar flatenning	HP:0000272	Generated using inferior images of the craniums (see methods)	blunter malar angle	sharper malar angle
High forehead	HP:0000348	Generated using lateral images of the craniums (see methods)	decreased	divergence undetected
Prominent glabella	HP:0002057	Generated using superior images of the craniums (see methods)	less prominent	divergence undetected
Phenotype	HPO accession	Reason for exclusion	Denisovan vs. AMH	Denisovan vs. Neanderthals
Delayed eruption of primary teeth	HP:0000680	Non-morphometric prediction	earlier	delayed
Delayed skeletal maturation	HP:0002750	Non-morphometric prediction	earlier	delayed
High palate	HP:0000218	No matched measurement	decreased	divergence undetected
Hypoplasia of dental enamel	HP:0006297	Erroneous prediction	thicker	divergence undetected
Osteomalacia	HP:0002749	Non-morphometric prediction	increasedd mineralization	decreased mineralization
Premature loss of permanent teeth	HP:0006357	Non-morphometric prediction	divergence undetected	earlier
Pierre-Robin sequence	HP:0000201	Mandibular prediction	increased	divergence undetected
Pointed chin	HP:0000307	Mandibular prediction	less pointed	divergence undetected
