# Supplementary material for: Candidate Denisovan fossils identified through gene regulatory phenotyping
Source: Proc Natl Acad Sci U S A. 2025 Aug 26;122(35):e2513968122. doi: 10.1073/pnas.2513968122 (PMC12415249; doi:10.1073/pnas.2513968122)
Supplement: Supplementary file 4 — Dataset S03 (XLSX) [file pnas.2513968122.sd03.xlsx]

## Sheet: Dataset S3. score results
Supplementary Table 3. Binomial and Wilcoxon scores for each test subject. Below - scores of speciemen that belongs to one of the three reference groups used in the study (or untesetable MPH specimens)
testable predictions - The number of available predictions used to calculate the scores for each specimen. The maximum numebr of testable predictions is 14, for specimens that are not missing any of the relevant measurements.
matched predicions - numebr of avaialble predictions with positive phenotypic distance for each specimen.
Permutation P. value - see Methods for P. value calculation
specimen	reference group	binomial score	wilcoxon score	combined score	testable predictions	matched predictions	rate of correct prediciotns	permutation adj. P-value
Harbin	Middle Pleistocene Homo	3.43854	3.57349	4.95917	18	16	0.889	0.0264
Kabwe	Middle Pleistocene Homo	2.65512	4.07624	4.86471	18	15	0.833	0.0264
Dali	Middle Pleistocene Homo	2.65512	3.79534	4.63187	18	15	0.833	0.0231
Petralona	Middle Pleistocene Homo	1.49779	2.57531	2.9792	18	13	0.722	0.193914
Ceprano	Middle Pleistocene Homo	1.96891	1.66788	2.58039	9	8	0.889	0.193914
Arago XXI XLVII	Middle Pleistocene Homo	1.54232	1.86807	2.42248	13	10	0.769	0.136125
Jinniushan	Middle Pleistocene Homo	1.49779	1.32888	2.00232	18	13	0.722	0.193914
Narmada	Middle Pleistocene Homo	0.961082	1.20412	1.54064	5	4	0.8	0.44165
Eliye Springs	Middle Pleistocene Homo	0.595327	0.70067	0.91943	8	5	0.625	0.44165
Steinheim	Middle Pleistocene Homo	0.0549956	0.0795697	0.0967257	17	6	0.353	0.44165
Ndutu	Middle Pleistocene Homo	0.0819041	0.0226337	0.0849739	9	3	0.333	0.4704
speicmen	reference group	binomial score	wilcoxon score	combined score	testable predictions	matched predictions	rate of correct prediciotns
La Ferrassie	Neanderthals	2.01748	3.22265	3.80206	18	14	0.778
Shanidar 1	Neanderthals	2.65512	2.61919	3.72959	18	15	0.833
Irhoud 1	AMH	2.18911	2.91339	3.64418	13	11	0.846
Sangiran 17	H. erectus	2.01748	2.6959	3.36721	18	14	0.778
Hexian	H. erectus	2.40824	2.10721	3.19999	7	7	1
ZKD Upper Cave 101	AMH	2.01748	1.98766	2.83214	18	14	0.778
Mladec V	AMH	1.454	1.80618	2.31871	7	6	0.857
La Chapelle aux Saint	Neanderthals	1.49779	1.4846	2.10889	18	13	0.722
Saccopastore II	Neanderthals	1.48526	1.40824	2.04673	10	8	0.8
Amud	Neanderthals	1.4156	1.37431	1.97298	15	11	0.733
Florisbad	AMH	1.50515	1.20412	1.92753	4	4	1
Skhul IX	AMH	1.50515	1.20412	1.92753	4	4	1
Xuchang	Middle Pleistocene Homo	1.50515	1.20412	1.92753	4	4	1
Ngandong 12	H. erectus	1.04651	1.56314	1.88112	8	6	0.75
Sima de los Huesos 5	Neanderthals	1.49779	0.977505	1.78854	18	13	0.722
Spy II	Neanderthals	1.26211	1.20412	1.74437	9	7	0.778
Dmanisi 4500 2600	H. erectus	1.07814	1.12593	1.55888	18	12	0.667
Cesaire	Neanderthals	1.04651	0.889726	1.37361	8	6	0.75
Peking Reconstruction	H. erectus	0.87477	1.03717	1.35682	12	8	0.667
Spy I	Neanderthals	1.04651	0.80618	1.32103	8	6	0.75
Shanidar 5	Neanderthals	0.673715	1.04651	1.24462	13	8	0.615
Feldhofer	Neanderthals	0.961082	0.660052	1.16591	5	4	0.8
Maba	Middle Pleistocene Homo	0.726999	0.90309	1.15935	4	3	0.75
Sima de los Huesos 4	Neanderthals	0.90309	0.60206	1.08538	2	2	1
Saccopastore i	Neanderthals	0.403113	0.966938	1.0476	13	7	0.538
Saldanha	Middle Pleistocene Homo	0.726999	0.726999	1.02813	4	3	0.75
Sambungmacan 3	H. erectus	0.840038	0.435112	0.946037	7	5	0.714
Cro Magnon III	AMH	0.619172	0.492239	0.790995	17	10	0.588
LH 18	AMH	0.712539	0.336818	0.788136	11	7	0.636
Dmanisi 2280	H. erectus	0.595327	0.50515	0.780763	8	5	0.625
Sambungmacan 1	H. erectus	0.644812	0.374816	0.745835	6	4	0.667
Omo II	AMH	0.644812	0.374816	0.745835	6	4	0.667
ER 3883	H. erectus	0.561594	0.468721	0.731496	10	6	0.6
Ngandong 7	H. erectus	0.463757	0.550907	0.720118	5	3	0.6
Irhoud 2	AMH	0.463757	0.50515	0.685746	5	3	0.6
Gibralatar	Neanderthals	0.502339	0.456682	0.678898	16	9	0.562
ER 3733	H. erectus	0.489719	0.456152	0.669253	18	10	0.556
Tabun c1	Neanderthals	0.30103	0.506509	0.589212	10	5	0.5
Dmanisi 211 2282	H. erectus	0.403113	0.419792	0.582002	13	7	0.538
Skhul V	AMH	0.227139	0.522642	0.569866	17	8	0.471
Sangiran 2	H. erectus	0.30103	0.430516	0.525322	8	4	0.5
Hualongdong	Middle Pleistocene Homo	0.30103	0.30103	0.425721	4	2	0.5
Mladec I	AMH	0.30103	0.286546	0.415605	18	9	0.5
Nanjing 1	H. erectus	0.30103	0.201414	0.362197	8	4	0.5
Ngandong 9	H. erectus	0.30103	0.162727	0.342198	4	2	0.5
Sale	H. erectus	0.205479	0.223549	0.303637	9	4	0.444
Mladec VI	AMH	0.182931	0.20412	0.274096	5	2	0.4
Cro-Magnon II	AMH	0.182931	0.124939	0.221525	5	2	0.4
Peking XIII	H. erectus	0.162727	0.124939	0.205158	3	1	0.333
ZKD Upper Cave 103	AMH	0.169927	0.113748	0.204484	18	8	0.444
Dmanisi 2700 2735	H. erectus	0.0859965	0.0993547	0.131403	18	7	0.389
Turkana	H. erectus	0.0935829	0.0374032	0.100781	11	4	0.364
Peking X	H. erectus	0.0901766	0.0280287	0.0944322	4	1	0.25
Qafzeh IX	AMH	0.0205165	0.0334916	0.0392762	12	3	0.25
Cro-Magnon I	AMH	0.0244246	0.00426199	0.0247937	9	2	0.222
Mladec II	AMH	0.015543	0.00683942	0.0169813	7	1	0.143
Liujiang	AMH	0.010782	0.00290562	0.0111667	16	4	0.25
