# Supplementary material for: Candidate Denisovan fossils identified through gene regulatory phenotyping
Source: Proc Natl Acad Sci U S A. 2025 Aug 26;122(35):e2513968122. doi: 10.1073/pnas.2513968122 (PMC12415249; doi:10.1073/pnas.2513968122)
Supplement: Supplementary file 5 — Dataset S04 (XLSX) [file pnas.2513968122.sd04.xlsx]

## Sheet: Dataset S4. scores normalized
Supplementary Table 4. Binomial and Wilcoxon scores for each test subject, calculated using normalized values. Below - scores of speciemen that belongs to one of the three reference groups used in the study (or untesetable MPH specimens)
Specimens without an estimated cranial capacity value were excluded from this analysis.
testable predictions - The number of available predictions used to calculate the scores for each specimen. The maximum numebr of testable predictions is 14, for specimens that are not missing any of the relevant measurements.
matched predicions - numebr of avaialble predictions with positive phenotypic distance for each specimen.
Permutation P. value - see Methods for P. value calculation
specimen	reference group	binomial score	wilcoxon score	combined score	testable predictions	matched predictions	rate of correct prediciotns	permutation adj. P-value
Kabwe	Middle Pleistocene Homo	3.43854	4.41908	5.59927	18	16	0.889	0.0286
Harbin	Middle Pleistocene Homo	3.43854	3.6704	5.02945	18	16	0.889	0.0315333
Dali	Middle Pleistocene Homo	2.65512	3.98716	4.79031	18	15	0.833	0.0315333
Petralona	Middle Pleistocene Homo	2.65512	3.20901	4.16502	18	15	0.833	0.10538
Arago XXI XLVII	Middle Pleistocene Homo	3.03832	2.53318	3.9558	13	12	0.923	0.04345
Ceprano	Middle Pleistocene Homo	1.96891	1.70927	2.60734	9	8	0.889	0.235583
Jinniushan	Middle Pleistocene Homo	1.49779	1.2759	1.96756	18	13	0.722	0.259738
Eliye Springs	Middle Pleistocene Homo	1.04651	1.56314	1.88112	8	6	0.75	0.530078
Narmada	Middle Pleistocene Homo	0.961082	1.20412	1.54064	5	4	0.8	0.60049
Steinheim	Middle Pleistocene Homo	0.390123	0.320672	0.505002	17	9	0.529	0.259738
Ndutu	Middle Pleistocene Homo	0.205479	0.165202	0.263654	9	4	0.444	0.6894
speicmen	reference group	binomial score	wilcoxon score	combined score	testable predictions	matched predictions	rate of correct prediciotns
ER 3733	H. erectus	3.43854	3.70246	5.0529	18	16	0.889
Irhoud 1	AMH	3.03832	3.06829	4.31807	13	12	0.923
Saccopastore i	Neanderthals	3.03832	3.06829	4.31807	13	12	0.923
Sangiran 17	H. erectus	2.65512	2.93	3.95405	18	15	0.833
Dmanisi 4500 2600	H. erectus	2.65512	2.78709	3.84936	18	15	0.833
Ngandong 12	H. erectus	2.70926	2.40823	3.62487	8	8	1
Turkana	H. erectus	2.49841	2.61236	3.61476	11	10	0.909
Sima de los Huesos 5	Neanderthals	2.01748	2.45287	3.17597	18	14	0.778
Dmanisi 2700 2735	H. erectus	2.01748	2.37873	3.11907	18	14	0.778
LH 18	AMH	2.49841	1.79282	3.0751	11	10	0.909
ER 3883	H. erectus	2.23215	1.73155	2.82502	10	9	0.9
Peking Reconstrction	H. erectus	1.9496	1.96891	2.77084	12	10	0.833
Sale	H. erectus	1.96891	1.86417	2.71141	9	8	0.889
La Ferrassie	Neanderthals	1.07814	2.36316	2.59748	18	12	0.667
Dmanisi 211 2282	H. erectus	1.54232	2.08088	2.59014	13	10	0.769
Ngandong 7	H. erectus	1.80618	1.50515	2.35112	5	5	1
Hexian	H. erectus	1.454	1.80618	2.31871	7	6	0.857
Sangiran 2	H. erectus	1.70927	1.454	2.24404	8	7	0.875
Dmanisi 2280	H. erectus	1.70927	1.454	2.24404	8	7	0.875
Spy II	Neanderthals	1.26211	1.59533	2.03421	9	7	0.778
Saccopastore II	Neanderthals	1.48526	1.34754	2.00546	10	8	0.8
Florisbad	AMH	1.50515	1.20412	1.92753	4	4	1
Skhul IX	AMH	1.50515	1.20412	1.92753	4	4	1
Saldanha	Middle Pleistocene Homo	1.50515	1.20412	1.92753	4	4	1
Maba	Middle Pleistocene Homo	1.50515	1.20412	1.92753	4	4	1
Xuchang	Middle Pleistocene Homo	1.50515	1.20412	1.92753	4	4	1
Sambungmacan 1	H. erectus	1.20412	1.50515	1.92753	6	5	0.833
ZKD Upper Cave 101	AMH	1.49779	1.1509	1.8889	18	13	0.722
Sambungmacan 3	H. erectus	1.454	1.15297	1.85565	7	6	0.857
Gibralatar	Neanderthals	1.61046	0.807795	1.8017	16	12	0.75
Amud	Neanderthals	1.4156	0.794712	1.62342	15	11	0.733
Nanjing 1	H. erectus	1.04651	0.840038	1.34196	8	6	0.75
Feldhofer	Neanderthals	0.961082	0.80618	1.25443	5	4	0.8
Mladec VI	AMH	0.840038	0.80618	1.1643	7	5	0.714
Hualongdong	Middle Pleistocene Homo	0.726999	0.90309	1.15935	4	3	0.75
Sima de Los Huesos 5	Neanderthals	0.90309	0.60206	1.08538	2	2	1
Tabun c1	Neanderthals	0.561594	0.909929	1.06928	10	6	0.6
Shanidar 5	Neanderthals	0.403113	0.967429	1.04806	13	7	0.538
Shanidar 1	Neanderthals	0.489719	0.910226	1.0336	18	10	0.556
Skhul V	AMH	0.390123	0.776372	0.868879	17	9	0.529
La Chapelle aux Saint	Neanderthals	0.489719	0.713798	0.86564	18	10	0.556
Omo II	AMH	0.644812	0.30103	0.711619	6	4	0.667
ZKD Upper Cave 103	AMH	0.489719	0.47022	0.678919	18	10	0.556
Irhoud 2	AMH	0.463757	0.391207	0.606724	5	3	0.6
Spy I	Neanderthals	0.30103	0.412605	0.510746	8	4	0.5
Peking X	H. erectus	0.30103	0.249877	0.391226	4	2	0.5
Cro-Magnon I	AMH	0.227139	0.285333	0.364702	17	8	0.471
Mladec I	AMH	0.0378838	0.0410224	0.0558392	18	6	0.333
Cro Magnon III	AMH	0.0503051	0.0137883	0.0521605	5	1	0.2
Mladec II	AMH	0.015543	0.0103	0.018646	7	1	0.143
Qafzeh IX	AMH	0.000742822	0.00426199	0.00432624	12	1	0.083
Liujiang	AMH	0.00277222	0.00227898	0.00358873	16	3	0.188
