# Supplementary material for: Candidate Denisovan fossils identified through gene regulatory phenotyping
Source: Proc Natl Acad Sci U S A. 2025 Aug 26;122(35):e2513968122. doi: 10.1073/pnas.2513968122 (PMC12415249; doi:10.1073/pnas.2513968122)
Supplement: Supplementary file 6 — Dataset S05 (XLSX) [file pnas.2513968122.sd05.xlsx]

## Sheet: Dataset S5. PCA inputs
Supplementary Table 5. Measures used to produce the PCAs in Figure 4, Supplementary Figure 9 and Supplementary Figure 10, respecitvely.
Main PCA (Fig. 4) Official measruements	Supp. Figure 9 (Flipped filtering PCA)	Supplementary Figure 10 (non-metric measures PCA)
[1] GOL. g-op. Maximum cranial length	[1] GOL. g-op. Maximum cranial length	[6] g-b/g-op. Glabella-bregma chord index
[2] NOL. n-op. Nasio-occipital length	[2] NOL. n-op. Nasio-occipital length	[19] Maximum biparietal breadth / maximum bimastoid breadth
[3] Glabella-inion length	[3] Glabella-inion length	[41] FRF/M29. Nasion-subtense fraction relative to the frontal sagittal chord
[5] Glabella-bregma chord	[4] Glabella-sphenobasion length	[43] Metopion subtense/M29. Metopion subtense relative to the nation-bregma chord
[6] g-b/g-op. Glabella-bregma chord index	[5] Glabella-bregma chord	[44] Lower frontal inclination angle (m-g-i).
[15] XCB Maximum cranial breadth	[6] g-b/g-op. Glabella-bregma chord index	[50] Parietal chord index. M30/M1
[16] Squama suture breadth	[7] Length of basal temporal	[59] Bregma angle (b-g-i)
[17] Maximum cranial breadth at supramastoid crest	[8] BTL/g-op. Basal temporal length index	[60] FRA. Frontal angle (b-m-n, degree)
[18] Maximum biparietal breadth	[9] Entire temporal bone length	[62] PAA. Parietal angle (degree)
[19] Maximum biparietal breadth / maximum bimastoid breadth	[10] ETL/g-op. Entire temporal bone length index	[66] Temporal squama angle
[20] ft-ft. Least frontal breadth	[11] BNL. Basion-nasion length	[69] Temporal muscle attachment length index
[22] XFB. Maximum frontal breadth. Frontal.	[12] Nasion-opisthion length	[82] Occipital plane index
[23] STB. Bistephanic breadth (st-st)	[13] ba-sphba. Basilar length	[88] M43b/M43a. Nasion-frontal subtense relative to the bifrontal breadth
[24] AUB. Biauricular breadth	[14] FOL. Foramen magnum length (ba-o)	Calvarial curevature (generated for this work, see Methods)
[26] ASB. Biasterion breadth (ast-ast)	[15] XCB Maximum cranial breadth	Forehead height (generated for this work, see Methods)
[35] Porion-bregmatic projective height	[16] Squama suture breadth
[36] AVH. Auriculare-vertex projective height	[17] Maximum cranial breadth at supramastoid crest
[37] Biporion breadth	[18] Maximum biparietal breadth
[39] FRC. n-b. Frontal sagittal chord	[19] Maximum biparietal breadth / maximum bimastoid breadth
[40] FRF. Nasion-subtense fraction	[20] ft-ft. Least frontal breadth
[41] FRF/M29. Nasion-subtense fraction relative to the frontal sagittal chord	[22] XFB. Maximum frontal breadth. Frontal.
[42] Metopion subtense	[23] STB. Bistephanic breadth (st-st)
[43] Metopion subtense/M29. Metopion subtense relative to the nation-bregma chord	[24] AUB. Biauricular breadth
[44] Lower frontal inclination angle (m-g-i).	[25] Biradicular breadth
[45] PAC. Parietal sagittal chord	[26] ASB. Biasterion breadth (ast-ast)
[46] Bregma-sphenion chord (b-sphn)	[27] WCB. Minimum cranial breadth
[47] Lambda-asterion chord (l-ast)	[28] Foramen magnum breadth
[48] ASI. Asterion-inion chord	[29] BBH. Basion-Bregma height
[49] Bregma-asterion chord (b-ast)	[30] MDB. Mastoid width
[50] Parietal chord index. M30/M1	[31] Maximum mastoid width
[51] OCC. l-o. Occipital sagittal chord	[32] MDH. Mastoid height
[53] Lambda-opisthocranion chord	[33] Minimum distance between the mastoid and supramastoid crests
[59] Bregma angle (b-g-i)	[34] Maximum bimastoid breadth
[60] FRA. Frontal angle (b-m-n, degree)	[35] Porion-bregmatic projective height
[62] PAA. Parietal angle (degree)	[36] AVH. Auriculare-vertex projective height
[64] Temporal squama length	[37] Biporion breadth
[65] Temporal squama height	[38] Porion-basion projective height
[66] Temporal squama angle	[39] FRC. n-b. Frontal sagittal chord
[67] Temporal muscle attachment height	[40] FRF. Nasion-subtense fraction
[68] Temporal muscle attachment length	[41] FRF/M29. Nasion-subtense fraction relative to the frontal sagittal chord
[69] Temporal muscle attachment length index	[42] Metopion subtense
[79] Chord length of the parietomastoid suture. Incisura parietalis - asterion	[43] Metopion subtense/M29. Metopion subtense relative to the nation-bregma chord
[82] Occipital plane index	[44] Lower frontal inclination angle (m-g-i).
[87] NAS. Nasio-frontal subtense	[45] PAC. Parietal sagittal chord
[89] Supraorbital torus breadth	[46] Bregma-sphenion chord (b-sphn)
[91] Supraorbital torus thickness central	[47] Lambda-asterion chord (l-ast)
[92] Supraorbital torus thickness lateral	[48] ASI. Asterion-inion chord
[93] Supraorbital torus thickness medial	[49] Bregma-asterion chord (b-ast)
[85] FMT. Bi-frontomalare temporale breadth (fmt-fmt)	[50] Parietal chord index. M30/M1
[86] FMB. Bifrontal breadth	[51] OCC. l-o. Occipital sagittal chord
Calvarial curevature (generated for this work, see Methods)	[52] LIC. Lambda-inion chord (l-i)
Forehead height (generated for this work, see Methods)	[53] Lambda-opisthocranion chord
	[54] Inion-opisthion chord (i-o)
	[55] M31(1)/M31(2). Length of occipital (lambda-inion) plane compared to nuchal (inion- opisthion) plane
	[56] Opisthocranion-opisthion chord
	[57] Sphenobasion-opisthion length
	[58] Frontal inclination angle (b-n-i)
	[59] Bregma angle (b-g-i)
	[60] FRA. Frontal angle (b-m-n, degree)
	[61] OCA. Occipital angle (degree)
	[62] PAA. Parietal angle (degree)
	[63] Lambda-inion-opisthion angle (l-i-o)
	[64] Temporal squama length
	[65] Temporal squama height
	[66] Temporal squama angle
	[67] Temporal muscle attachment height
	[68] Temporal muscle attachment length
	[69] Temporal muscle attachment length index
	[70] Transverse tympanic width
	[71] Tympanic axis angle
	[72] Tympanic axis length
	[73] Petrous axis angle
	[74] Petrous axis length
	[75] Tympanic angle
	[76] Postglenoid-ectoglenoid length
	[77] Postglenoid-entoglenoid length
	[78] Ectoglenoid-entoglenoid length
	[79] Chord length of the parietomastoid suture
	[80] Occipital height (l-sphba)
	[81] Occipital subtense
	[82] Occipital plane index
	[84] BPL. Basion-prosthion length
	[87] . NAS. Nasio-frontal subtense
	[89] Supraorbital torus breadth. XSOT
	[91] Supraorbital torus thickness central
	[92] Supraorbital torus thickness lateral
	[93] Supraorbital torus thickness medial
	[137] Bimandibular fossa breadth
	[138] Mandibular fossa depth
	[85] Bi-frontomalare temporale breadth (fmt-fmt)
	[86] FMB. Bifrontal breadth
	[90] EKB. Biorbital breadth (ek-ek)
	[94] . ZYB. Bizygomatic breadth (zy-zy)
	[95] JUB. Bijugal breadth
	[96] ZMB. Bimaxillary breadth
	[97] Facial proportion. M46b/M43
	[99] NPH. Upper facial height. Nasion- prosthion height (n-pr)
	[100] Nasospinale-prosthion distance (ns-pr)
	[101] Upper facial angle
	[102] Clivus-alveolar plane angle
	[103] Nasiospinale-alveolare length
	[104] Nasiospinale-alveolare angle
	[105] WMH. Cheek height
	[106] DKB. Interorbital breadth (d-d)
	[107] IOW. Anterior interorbital breadth (mf-mf)
	[108] Orbital breadth (mf-ek)
	[109] OBB. Orbital breadth
	[110] OBH. Orbital height
	[111] NBL. Nasal breadth
	[112] Upper nasal breadth of nasal bones
	[113] NH. Nasal height. n-ns
	[114] MAB. Maxilloalveolar breadth
	[115] Maxilloalveolar length
	[116] Maxillary palate length
	[117] Internal palatal breadth
	[118] External alveolar breadth at canine level
	[119] External alveolar breadth at P3 level
	[120] External alveolar breadth at P4 level
	[121] External alveolar breadth at M1/M2 level
	[122] M61 relative to the external palatal breadth at the canine level
	[123] M61 relative to the external palatal breadth at the P3 level
	[124] SSA. Zygomaxillary angle (degree)
	[125] Subspinale subtense
	[126] NFA. Nasio-frontal angle (fm:a-n-fm:a)
	[127] Width of nasal bridge
	[128] Nasal bridge height. Rightmire 1998
	[129] Nasal bridge index
	[130] Nasal bridge angle
	[131] XML. Maximum malar length
	[132] Maximum malar height
	[133] Zygomaxillare anterior-zygoorbitale (zm:a-zo)
	[134] MLS. Malar subtense
	[135] IZM height. Inferior zygomatic margin height
	[136] Malar angle
	[139] Midfacial prognathism
	Calvarial curevature (generated for this work, see Methods)
	Forehead height (generated for this work, see Methods)
	cranial base area (generated for this work, see Methods)
	facial prognathism (generated for this work, see Methods)
	malar flatenning index (generated for this work, see Methods)
