# Supplementary material for: Candidate Denisovan fossils identified through gene regulatory phenotyping
Source: Proc Natl Acad Sci U S A. 2025 Aug 26;122(35):e2513968122. doi: 10.1073/pnas.2513968122 (PMC12415249; doi:10.1073/pnas.2513968122)
Supplement: Supplementary file 7 — Dataset S06 (XLSX) [file pnas.2513968122.sd06.xlsx]

## Sheet: Dataset S6. added measurements
Supplementary Table 6. Meaurements calcualted in this work based on either cranial images or values provided in Ni et al. 2021.
Information regarding the calculation of these values can be found in the supplementary information.
AMH - Anatomically Modern Human
specimen	referece gorup	cranial base area	forehead height	glabellar protrusion	malar flattening	glenoid fossa size	facial protrusion	calvarial curvature
Jebel Irhoud 1	AMH	NA	0.664145	-0.00174855	-1.41858	215.367	NA	1.7131
Jebel Irhoud 2	AMH	45290.1	2.51521	NA	NA	NA	NA	2.07569
Jebel Irhoud Dentition and Mandible	AMH	NA	NA	NA	NA	NA	NA	NA
Florisbad	AMH	NA	1.82075	NA	-0.117755	NA	NA	2.02905
Omo II	AMH	NA	2.34744	NA	NA	185.423	NA	2.15899
LH 18	AMH	NA	2.25484	-0.00437399	NA	196.436	NA	2.24437
Skhul V	AMH	38660.9	2.45506	NA	-0.896095	160.041	-1.09489	2.5332
Skhul IX	AMH	NA	2.21393	NA	NA	NA	NA	2.06663
Qafzeh IX	AMH	NA	2.38851	NA	NA	137.702	NA	2.31416
Qafzeh 5 6 7 11 15 27	AMH	NA	NA	NA	NA	NA	NA	NA
Mladec I	AMH	42026	2.39966	0.00961615	-1.41339	152.107	0.53037	2.32956
Mladec Ii	AMH	NA	2.69159	-0.000926202	NA	145.549	NA	2.47788
Mladec V	AMH	NA	2.32285	-0.00299379	NA	216.955	NA	2.16284
Mladec Vi	AMH	NA	2.76068	0.00508029	NA	NA	NA	2.42358
Cro-Magnon I	AMH	40520.5	2.54846	NA	0.703185	211.387	0.738325	2.49675
Cro-Magnon Ii	AMH	NA	2.2325	0.00378101	NA	NA	NA	2.27556
Cro-Magnon Iii	AMH	NA	3.07958	0.00337158	NA	NA	NA	2.62486
Oase	AMH	NA	2.0215	NA	NA	154.131	NA	2.37824
Zhoukouodian UP 101	AMH	48784.2	2.1241	-0.00254387	0.27951	185.053	1.64676	2.25071
Zhoukouodian UP 103	AMH	40038.8	2.33297	0.00210877	-1.90781	184.024	0.705778	2.48625
Liujiang	AMH	41522.6	2.63597	0.00312348	NA	156.426	1.54497	2.599
Peking X	H. erectus	NA	2.5421	NA	NA	NA	NA	2.14555
Peking Xii	H. erectus	NA	0.370443	-0.00380281	NA	131.317	NA	2.07053
Peking Xiii	H. erectus	NA	NA	NA	NA	NA	NA	NA
Peking LII	H. erectus	NA	NA	NA	NA	NA	NA	NA
Peking Reconstrction	H. erectus	NA	2.09621	NA	NA	155.772	NA	2.02287
Peking Dental	H. erectus	NA	NA	NA	NA	NA	NA	NA
Nanjing 1	H. erectus	NA	NA	0.00116603	-2.06713	NA	NA	NA
Hexian	H. erectus	NA	0.634376	-0.00719874	NA	NA	NA	1.19921
Sambungmacan 1	H. erectus	NA	1.96261	NA	NA	NA	NA	1.95225
Sambungmacan 3	H. erectus	NA	2.1976	-0.00520681	NA	NA	NA	1.99682
Sangiran 2	H. erectus	NA	0.511584	NA	NA	173.877	NA	1.65346
Sangiran 17	H. erectus	49922.1	0.775371	-0.00448231	-1.11956	258.549	-2.01685	1.19082
Sangiran Dental	H. erectus	NA	NA	NA	NA	NA	NA	NA
Ngandong 7	H. erectus	50199.9	NA	-0.00509094	NA	NA	NA	2.24016
Ngandong 9	H. erectus	NA	1.45058	NA	NA	NA	NA	1.61321
Ngandong 12	H. erectus	51220.1	2.05201	-0.00425933	NA	200.54	NA	1.97592
Dmanisi 211 2282	H. erectus	NA	0.792814	0.00706736	-1.76807	NA	NA	1.27604
Dmanisi 2280	H. erectus	40724.1	1.0671	-0.000447961	NA	NA	NA	1.61319
Dmanisi 2700 2735	H. erectus	33927.7	1.23856	0.00763783	-1.81961	154.28	-0.145742	1.72554
Dmanisi 4500 2600	H. erectus	40453.6	0.924374	0.00626647	-0.616136	187.752	-2.90678	1.42353
Sale	H. erectus	NA	NA	NA	NA	181.323	NA	NA
KNM-ER 3733	H. erectus	40152.4	1.71174	-0.0071399	-0.827346	171.597	-0.66872	1.82105
KNM-ER 3883	H. erectus	40034.1	1.21495	-0.00401287	NA	179.543	NA	1.64868
OH 9	H. erectus	53850	NA	-0.00892703	NA	284.295	NA	NA
KNM-WT 15000	H. erectus	39221.2	NA	NA	NA	154.466	NA	NA
Mauer 1	Middle Pleistocene Homo	NA	NA	NA	NA	NA	NA	NA
Arago XXI XLVII	Middle Pleistocene Homo	NA	1.22876	-0.00732236	-0.0701067	NA	NA	1.81594
Arago XIII	Middle Pleistocene Homo	NA	NA	NA	NA	NA	NA	NA
Arago II	Middle Pleistocene Homo	NA	NA	NA	NA	NA	NA	NA
Kabwe 1	Middle Pleistocene Homo	46878.3	0.803358	-0.00613048	1.32866	215.343	0.310266	1.03779
Petralona 1	Middle Pleistocene Homo	50301.4	1.23426	-0.0039629	0.417992	145.385	-0.188	1.70315
Ceprano	Middle Pleistocene Homo	NA	1.18087	-0.00523886	NA	188.621	NA	1.66605
Steinheim	Middle Pleistocene Homo	31904.8	1.50213	NA	1.78775	124.717	-1.81268	1.87987
Narmada	Middle Pleistocene Homo	51777.1	NA	NA	NA	170.169	NA	NA
Eliye Springs	Middle Pleistocene Homo	39707.7	0.967505	NA	NA	159.127	NA	1.87191
Ndutu	Middle Pleistocene Homo	43752.1	NA	NA	NA	NA	2.77745	NA
Saldanha	Middle Pleistocene Homo	NA	0.879373	NA	NA	NA	NA	1.50059
Bodo	Middle Pleistocene Homo	46372.7	1.64781	-0.0021472	NA	NA	-0.900268	1.95602
Ternifine 1	Middle Pleistocene Homo	NA	NA	NA	NA	NA	NA	NA
Ternifine 2	Middle Pleistocene Homo	NA	NA	NA	NA	NA	NA	NA
Ternifine 3	Middle Pleistocene Homo	NA	NA	NA	NA	NA	NA	NA
Ternifine 4	Middle Pleistocene Homo	NA	NA	NA	NA	NA	NA	NA
Xiahe	Middle Pleistocene Homo	NA	NA	NA	NA	NA	NA	NA
Denisovan	Middle Pleistocene Homo	NA	NA	NA	NA	NA	NA	NA
Dali	Middle Pleistocene Homo	49560.4	1.03901	-0.00453382	0.179473	193.823	1.07427	1.66576
Hualongdong	Middle Pleistocene Homo	NA	NA	NA	NA	NA	NA	NA
Harbin	Middle Pleistocene Homo	58729.7	1.00973	-0.000927705	-0.537834	215.678	0.0903844	1.13352
Jinniushan	Middle Pleistocene Homo	42812.6	1.02687	-0.00596176	-0.745127	108.806	0.575748	1.77743
Maba	Middle Pleistocene Homo	NA	1.63634	NA	NA	NA	NA	1.53127
Xuchang	Middle Pleistocene Homo	NA	2.3333	NA	NA	NA	NA	2.00059
Sima de Los Huesos 4	Neanderthals	NA	NA	NA	NA	NA	NA	NA
Sima de Los Huesos 5	Neanderthals	43558.7	1.20744	0.000761488	1.10444	131.751	-0.680599	1.6578
Tabun C1	Neanderthals	NA	0.254679	NA	NA	NA	NA	1.79529
Tabun C2	Neanderthals	NA	NA	NA	NA	NA	NA	NA
Spy I	Neanderthals	NA	2.33466	NA	NA	184.681	NA	2.17271
Spy Ii	Neanderthals	NA	1.20995	-0.00123276	NA	154.828	NA	1.88107
Gibraltar 1	Neanderthals	46373.8	NA	-0.000180233	2.03451	113.553	2.53694	NA
Amud	Neanderthals	NA	2.26888	0.00115423	1.55694	206.843	NA	2.32646
La Chapelle aux Saints 1	Neanderthals	44507.2	1.85592	-0.00103958	2.0145	142.032	-0.519316	1.95058
La Ferrassie 1	Neanderthals	55917.5	0.987327	-0.00446097	1.95798	170.086	0.993048	1.93529
Shanidar 1	Neanderthals	47689.8	1.38439	0.00202449	0.58089	135.466	1.08023	2.09717
Shanidar 2	Neanderthals	NA	NA	NA	NA	NA	NA	NA
Shanidar 5	Neanderthals	NA	0.138378	0.00259021	NA	123.66	NA	1.49401
Cesaire	Neanderthals	NA	NA	NA	NA	NA	NA	NA
Saccopastore I	Neanderthals	40129.2	0.79831	NA	NA	NA	-0.162643	1.68935
Saccopastore Ii	Neanderthals	NA	NA	NA	1.35271	152.407	NA	NA
Neanderthal 1	Neanderthals	NA	2.36254	-0.00376903	NA	NA	NA	2.2553
